# Supplementary material for: Occurrence of Clostridium perfringens in Wild Mammals in the Amazon Biome
Source: Animals (Basel). 2024 Apr 29;14(9):1333. doi: 10.3390/ani14091333 (PMC11083269; doi:10.3390/ani14091333)
Supplement: Supplementary file 1 [file animals-14-01333-s001.zip]

Archive with 1 entries (1 files):
- animals-2951541-supplementary.pdf
